# Supplementary material for: Knowledge and Practices of Four Onchocerciasis-Endemic Communities in Cameroon
Source: Microorganisms. 2025 Mar 25;13(4):736. doi: 10.3390/microorganisms13040736 (PMC12029838; doi:10.3390/microorganisms13040736)
Supplement: Supplementary file 1 [file microorganisms-13-00736-s001.zip]

Archive with 1 entries (1 files):
- microorganisms-3461677-supplementary.pdf
